# Supplementary material for: Genomic insights into the spread of methicillin-resistant Staphylococcus aureus involved in ear infections
Source: BMC Infect Dis. 2025 May 6;25:661. doi: 10.1186/s12879-025-11052-9 (PMC12054198; doi:10.1186/s12879-025-11052-9)
Supplement: Supplementary file 1 — Supplementary Material 1 [file 12879_2025_11052_MOESM1_ESM.xlsx]

## Sheet: Sheet1.EIA-MRSA_MICs
Strain	ST	CC	if.Clustered (cgMLST)	Levofloxacin	Nemonoxacin	Sitafloxacin	Penicillin	Cefoxitin	Oxacillin	Vancomycin	Teicoplanin	Gentamicin	Amikacin	Azithromycin	Erythromycin	Clindamycin	Trimethoprim-Sulfamethoxazole	Rifampicin	Linezolid	Nitrofurantoin
EBHSAG100	7	CC7	Yes	8	0.5	1	>0.5	32	>8	<2	<2	8	8	>16	>16	>8	<0.25/4.75	<0.25	2	16
EBHSAG101	59	CC59	No	1	0.125	0.125	>0.5	32	>8	<2	<2	<1	<4	>16	16	>8	<0.25/4.75	<0.25	2	16
EBHSAG103	59	CC59	No	<0.25	<0.06	<0.06	>0.5	>32	>8	<2	<2	<1	8	>16	>16	>8	<0.25/4.75	<0.25	2	<8
EBHSAG104	3355	CC59	No	<0.25	<0.06	<0.06	>0.5	32	>8	<2	<2	<1	16	>16	>16	>8	<0.25/4.75	<0.25	2	64
EBHSAG105	59	CC59	No	0.5	<0.06	<0.06	>0.5	32	8	<2	<2	<1	16	>16	>16	>8	<0.25/4.75	<0.25	2	32
EBHSAG106	59	CC59	No	<0.25	<0.06	<0.06	>0.5	32	>8	<2	<2	<1	8	>16	>16	>8	<0.25/4.75	<0.25	2	<8
EBHSAG107	398	CC398	No	<0.25	<0.06	<0.06	>0.5	16	>8	<2	<2	<1	<4	>16	>16	<0.25	<0.25/4.75	<0.25	2	16
EBHSAG108	6	CC6	No	4	0.5	0.25	>0.5	32	>8	<2	<2	<1	<4	>16	>16	>8	<0.25/4.75	<0.25	2	16
EBHSAG109	398	CC398	No	<0.25	<0.06	<0.06	>0.5	16	>8	<2	<2	<1	16	2	<0.5	<0.25	<0.25/4.75	<0.25	4	16
EBHSAG110	4513	CC59	No	<0.25	<0.06	<0.06	>0.5	>32	>8	<2	<2	<1	8	>16	>16	>8	<0.25/4.75	<0.25	2	16
EBHSAG112	59	CC59	Yes	1	0.125	<0.06	>0.5	>32	>8	<2	<2	<1	<4	1	<0.5	<0.25	<0.25/4.75	<0.25	2	16
EBHSAG113	764	CC5	Yes	>8	8	8	>0.5	>32	>8	<2	<2	>32	32	>16	>16	>8	<0.25/4.75	<0.25	2	16
EBHSAG114	59	CC59	No	<0.25	<0.06	<0.06	>0.5	32	>8	<2	<2	<1	8	>16	>16	>8	<0.25/4.75	<0.25	2	16
EBHSAG115	Unknown	CC7	No	8	0.5	0.5	>0.5	16	>8	<2	<2	32	8	>16	>16	>8	<0.25/4.75	<0.25	4	16
EBHSAG117	59	CC59	No	0.5	0.125	0.125	>0.5	32	>8	<2	<2	<1	<4	1	<0.5	<0.25	<0.25/4.75	<0.25	2	32
EBHSAG118	338	CC59	No	<0.25	0.125	<0.06	>0.5	16	4	<2	<2	<1	<4	>16	>16	<0.25	<0.25/4.75	<0.25	4	16
EBHSAG119	398	CC398	No	0.5	0.125	<0.06	>0.5	16	8	<2	<2	<1	<4	>16	>16	<0.25	<0.25/4.75	<0.25	2	16
EBHSAG11	630	CC8	No	<0.25	<0.06	<0.06	>0.5	8	4	<2	<2	<1	<4	>16	>16	<0.25	<0.25/4.75	<0.25	1	16
EBHSAG120	6	CC6	No	4	0.5	0.25	>0.5	16	8	<2	<2	<1	<4	4	<0.5	1	<0.25/4.75	<0.25	4	16
EBHSAG121	59	CC59	No	0.5	<0.06	<0.06	>0.5	32	>8	<2	<2	<1	32	>16	>16	>8	<0.25/4.75	<0.25	4	16
EBHSAG122	1	CC1	No	0.5	<0.06	<0.06	>0.5	>32	>8	<2	<2	<1	<4	>16	>16	<0.25	<0.25/4.75	<0.25	4	16
EBHSAG124	1	CC1	Yes	<0.25	<0.06	<0.06	>0.5	32	>8	<2	<2	<1	<4	2	<0.5	<0.25	<0.25/4.75	<0.25	2	16
EBHSAG125	1	CC1	Yes	<0.25	<0.06	<0.06	>0.5	>32	>8	<2	<2	<1	<4	1	<0.5	<0.25	<0.25/4.75	<0.25	4	16
EBHSAG12	45	CC45	No	<0.25	<0.06	<0.06	>0.5	>32	>8	<2	<2	<1	<4	>16	>16	<0.25	<0.25/4.75	2	2	16
EBHSAG13	965	CC5	No	0.5	<0.06	<0.06	>0.5	>32	>8	<2	<2	32	<4	>16	>16	>8	0.5/9.5	<0.25	1	16
EBHSAG14	121	CC121	No	<0.25	<0.06	<0.06	>0.5	16	8	<2	<2	<1	<4	>16	>16	>8	2/38	<0.25	2	16
EBHSAG15	59	CC59	No	<0.25	<0.06	<0.06	>0.5	32	>8	<2	<2	<1	8	>16	>16	>8	<0.25/4.75	<0.25	1	16
EBHSAG16	764	CC5	Yes	>8	4	8	>0.5	>32	>8	<2	<2	<1	<4	>16	>16	>8	<0.25/4.75	<0.25	1	16
EBHSAG17	5529	CC5	No	<0.25	<0.06	<0.06	>0.5	16	4	<2	<2	<1	<4	>16	>16	<0.25	<0.25/4.75	<0.25	1	32
EBHSAG18	59	CC59	No	<0.25	<0.06	<0.06	>0.5	32	>8	<2	<2	<1	8	>16	>16	>8	<0.25/4.75	<0.25	2	16
EBHSAG19	764	CC5	Yes	>8	8	8	>0.5	>32	>8	<2	<2	<1	<4	>16	>16	>8	<0.25/4.75	<0.25	1	16
EBHSAG1	764	CC5	No	>8	4	8	>0.5	>32	>8	<2	<2	<1	8	>16	>16	>8	<0.25/4.75	<0.25	1	16
EBHSAG20	5	CC5	No	0.5	<0.06	<0.06	>0.5	16	8	<2	<2	<1	<4	>16	>16	<0.25	<0.25/4.75	<0.25	2	16
EBHSAG22	764	CC5	Yes	>8	8	8	>0.5	>32	>8	<2	<2	<1	<4	>16	>16	>8	<0.25/4.75	<0.25	<0.5	16
EBHSAG24	22	CC22	Yes	8	1	1	>0.5	32	>8	<2	<2	16	32	>16	>16	<0.25	0.5/9.5	<0.25	1	16
EBHSAG25	22	CC22	Yes	>8	16	16	>0.5	32	>8	<2	<2	8	32	>16	>16	>8	1/19	<0.25	1	16
EBHSAG27	59	CC59	Yes	4	0.5	0.5	>0.5	32	>8	<2	<2	<1	<4	1	<0.5	<0.25	<0.25/4.75	<0.25	1	16
EBHSAG28	398	CC398	No	<0.25	<0.06	<0.06	>0.5	16	8	<2	<2	<1	<4	1	<0.5	<0.25	<0.25/4.75	<0.25	2	16
EBHSAG2	764	CC5	No	>8	8	8	>0.5	>32	>8	<2	<2	<1	<4	>16	>16	>8	<0.25/4.75	<0.25	1	16
EBHSAG30	764	CC5	Yes	>8	8	16	>0.5	>32	>8	<2	<2	<1	<4	>16	>16	>8	<0.25/4.75	<0.25	1	16
EBHSAG31	22	CC22	Yes	>8	4	4	>0.5	32	>8	<2	<2	16	32	1	<0.5	<0.25	1/19	<0.25	2	16
EBHSAG32	398	CC398	No	<0.25	<0.06	<0.06	>0.5	16	8	<2	<2	<1	<4	1	<0.5	<0.25	<0.25/4.75	<0.25	2	16
EBHSAG33	59	CC59	No	4	0.5	0.5	>0.5	16	>8	<2	<2	<1	<4	>16	>16	>8	<0.25/4.75	<0.25	1	16
EBHSAG34	22	CC22	Yes	>8	8	8	>0.5	32	>8	<2	<2	16	64	>16	>16	<0.25	1/19	<0.25	2	16
EBHSAG35	59	CC59	No	8	1	1	>0.5	32	>8	<2	<2	<1	<4	1	<0.5	<0.25	<0.25/4.75	<0.25	2	32
EBHSAG36	59	CC59	No	8	0.5	0.5	>0.5	>32	>8	<2	<2	<1	<4	>16	>16	>8	<0.25/4.75	<0.25	2	16
EBHSAG37	59	CC59	Yes	8	0.5	0.5	>0.5	16	>8	<2	<2	<1	<4	1	<0.5	<0.25	<0.25/4.75	<0.25	2	16
EBHSAG38	59	CC59	Yes	1	0.125	<0.06	>0.5	32	>8	<2	<2	<1	<4	>16	>16	>8	<0.25/4.75	<0.25	2	16
EBHSAG39	59	CC59	No	4	0.5	0.5	>0.5	>32	>8	<2	<2	<1	<4	1	<0.5	<0.25	<0.25/4.75	<0.25	2	16
EBHSAG3	59	CC59	No	<0.25	<0.06	<0.06	>0.5	32	>8	<2	<2	<1	<4	1	<0.5	<0.25	<0.25/4.75	<0.25	1	16
EBHSAG40	22	CC22	Yes	>8	4	4	>0.5	32	>8	<2	<2	8	32	1	<0.5	<0.25	1/19	<0.25	2	16
EBHSAG41	59	CC59	No	<0.25	<0.06	<0.06	>0.5	32	>8	<2	<2	<1	8	>16	>16	>8	<0.25/4.75	<0.25	1	16
EBHSAG42	398	CC398	No	<0.25	<0.06	<0.06	>0.5	16	8	<2	<2	<1	<4	1	<0.5	<0.25	<0.25/4.75	<0.25	2	16
EBHSAG44	764	CC5	No	>8	8	8	>0.5	>32	>8	<2	<2	8	<4	>16	>16	>8	<0.25/4.75	<0.25	1	32
EBHSAG45	59	CC59	Yes	4	0.5	0.5	>0.5	16	>8	<2	<2	<1	<4	>16	>16	<0.25	<0.25/4.75	<0.25	1	16
EBHSAG46	1	CC1	No	<0.25	<0.06	<0.06	>0.5	>32	>8	<2	<2	<1	32	>16	>16	<0.25	<0.25/4.75	<0.25	2	16
EBHSAG47	59	CC59	No	<0.25	<0.06	<0.06	>0.5	32	>8	<2	<2	<1	16	>16	>16	>8	<0.25/4.75	<0.25	1	<8
EBHSAG48	59	CC59	Yes	4	0.5	0.5	>0.5	16	>8	<2	<2	<1	<4	>16	>16	<0.25	<0.25/4.75	<0.25	2	16
EBHSAG50	398	CC398	No	<0.25	<0.06	<0.06	>0.5	16	8	<2	<2	<1	<4	1	<0.5	<0.25	<0.25/4.75	<0.25	2	16
EBHSAG51	398	CC398	No	<0.25	<0.06	<0.06	>0.5	32	>8	<2	<2	<1	<4	1	<0.5	<0.25	<0.25/4.75	<0.25	2	32
EBHSAG52	1	CC1	No	4	0.5	0.5	>0.5	32	>8	<2	<2	<1	<4	>16	>16	<0.25	<0.25/4.75	<0.25	1	16
EBHSAG53	764	CC5	Yes	>8	4	8	>0.5	>32	>8	<2	<2	<1	<4	>16	>16	>8	<0.25/4.75	<0.25	1	16
EBHSAG54	630	CC8	No	<0.25	0.125	<0.06	>0.5	8	4	<2	<2	<1	<4	1	<0.5	<0.25	<0.25/4.75	<0.25	2	16
EBHSAG55	1	CC1	No	>8	1	1	>0.5	>32	>8	<2	<2	<1	<4	>16	>16	<0.25	<0.25/4.75	<0.25	2	16
EBHSAG58	59	CC59	No	0.5	0.125	<0.06	>0.5	32	>8	<2	<2	<1	<4	>16	>16	>8	<0.25/4.75	<0.25	2	16
EBHSAG59	398	CC398	No	<0.25	<0.06	<0.06	>0.5	16	>8	<2	<2	<1	<4	1	<0.5	<0.25	<0.25/4.75	<0.25	2	16
EBHSAG60	764	CC5	Yes	>8	16	16	>0.5	>32	>8	<2	<2	32	32	>16	>16	>8	<0.25/4.75	<0.25	1	16
EBHSAG61	1	CC1	No	>8	1	2	>0.5	>32	>8	<2	<2	<1	<4	>16	>16	<0.25	<0.25/4.75	<0.25	2	16
EBHSAG62	5	CC5	No	4	1	0.5	>0.5	16	4	<2	<2	<1	<4	1	<0.5	<0.25	2/38	<0.25	1	16
EBHSAG63	59	CC59	No	>8	1	1	>0.5	>32	>8	<2	<2	<1	16	>16	>16	>8	0.5/9.5	<0.25	4	16
EBHSAG64	5	CC5	No	<0.25	1	0.5	>0.5	32	>8	<2	<2	<1	<4	>16	>16	<0.25	<0.25/4.75	<0.25	2	16
EBHSAG65	4513	CC59	No	>8	2	2	>0.5	32	8	<2	<2	<1	16	>16	>16	>8	<0.25/4.75	<0.25	2	16
EBHSAG66	59	CC59	Yes	>8	0.5	1	>0.5	32	>8	<2	<2	<1	<4	2	1	<0.25	0.5/9.5	<0.25	4	16
EBHSAG67	398	CC398	No	<0.25	<0.06	<0.06	>0.5	16	>8	<2	<2	<1	8	>16	>16	<0.25	<0.25/4.75	<0.25	2	16
EBHSAG68	764	CC5	Yes	>8	16	16	>0.5	>32	>8	<2	<2	>32	32	>16	>16	>8	<0.25/4.75	<0.25	2	16
EBHSAG69	59	CC59	Yes	>8	1	0.5	>0.5	>32	>8	<2	<2	<1	8	2	<0.5	<0.25	1/19	<0.25	4	16
EBHSAG6	630	CC8	No	<0.25	<0.06	<0.06	>0.5	8	4	<2	<2	<1	<4	>16	>16	<0.25	<0.25/4.75	<0.25	1	<8
EBHSAG70	59	CC59	No	4	<0.06	<0.06	>0.5	>32	>8	<2	<2	<1	8	>16	>16	>8	1/19	4	2	16
EBHSAG71	22	CC22	No	4	0.5	0.5	>0.5	>32	>8	<2	<2	4	<4	>16	>16	<0.25	0.5/9.5	<0.25	2	16
EBHSAG72	398	CC398	No	<0.25	<0.06	0.125	>0.5	16	>8	<2	<2	<1	<4	>16	>16	<0.25	<0.25/4.75	<0.25	4	16
EBHSAG73	22	CC22	No	<0.25	<0.06	<0.06	>0.5	16	8	<2	<2	<1	<4	>16	>16	<0.25	<0.25/4.75	<0.25	2	16
EBHSAG74	630	CC8	No	8	0.5	1	0.5	8	8	<2	<2	<1	<4	>16	>16	>8	2/38	<0.25	1	16
EBHSAG75	965	CC5	No	8	1	1	>0.5	16	>8	<2	<2	<1	<4	>16	>16	>8	0.5/9.5	<0.25	2	16
EBHSAG76	59	CC59	No	<0.25	<0.06	<0.06	>0.5	>32	>8	<2	<2	<1	8	>16	>16	>8	<0.25/4.75	<0.25	2	16
EBHSAG77	764	CC5	Yes	>8	8	8	>0.5	32	>8	<2	<2	<1	8	>16	>16	>8	<0.25/4.75	<0.25	2	16
EBHSAG78	22	CC22	Yes	>8	4	4	>0.5	32	>8	<2	<2	16	128	>16	>16	<0.25	1/19	<0.25	4	16
EBHSAG79	764	CC5	Yes	>8	8	16	>0.5	>32	>8	<2	<2	<1	8	>16	>16	>8	<0.25/4.75	<0.25	2	16
EBHSAG7	338	CC59	No	<0.25	<0.06	<0.06	>0.5	8	4	<2	<2	<1	8	>16	>16	>8	<0.25/4.75	<0.25	1	<8
EBHSAG80	398	CC398	Yes	<0.25	<0.06	<0.06	>0.5	16	>8	<2	<2	<1	<4	1	<0.5	<0.25	<0.25/4.75	<0.25	4	16
EBHSAG82	59	CC59	No	1	<0.06	<0.06	>0.5	>32	>8	<2	<2	<1	8	>16	>16	>8	<0.25/4.75	<0.25	4	16
EBHSAG83	965	CC5	No	8	0.5	0.5	>0.5	32	>8	<2	<2	2	8	>16	>16	>8	1/19	<0.25	4	16
EBHSAG84	630	CC8	No	<0.25	<0.06	<0.06	>0.5	8	4	<2	<2	<1	<4	1	<0.5	<0.25	<0.25/4.75	<0.25	1	16
EBHSAG86	398	CC398	No	<0.25	<0.06	<0.06	>0.5	16	>8	<2	<2	<1	<4	2	<0.5	<0.25	<0.25/4.75	<0.25	4	32
EBHSAG87	398	CC398	No	<0.25	<0.06	0.125	>0.5	16	8	<2	<2	<1	8	>16	>16	>8	<0.25/4.75	<0.25	2	16
EBHSAG88	4513	CC59	No	0.5	<0.06	<0.06	>0.5	>32	>8	<2	<2	<1	8	>16	>16	>8	<0.25/4.75	<0.25	1	64
EBHSAG89	6	CC6	No	<0.25	<0.06	<0.06	>0.5	32	8	<2	<2	<1	<4	1	<0.5	<0.25	<0.25/4.75	<0.25	4	16
EBHSAG8	630	CC8	No	<0.25	<0.06	<0.06	>0.5	8	4	<2	<2	<1	<4	>16	>16	<0.25	<0.25/4.75	<0.25	1	16
EBHSAG90	188	CC1	No	4	0.5	0.5	>0.5	16	8	<2	<2	2	<4	2	2	<0.25	<0.25/4.75	<0.25	4	16
EBHSAG92	398	CC398	Yes	<0.25	<0.06	<0.06	>0.5	16	>8	<2	<2	<1	<4	1	<0.5	<0.25	<0.25/4.75	<0.25	4	16
EBHSAG93	7	CC7	Yes	8	2	1	>0.5	32	>8	<2	<2	16	64	>16	>16	<0.25	0.5/9.5	<0.25	2	32
EBHSAG95	1	CC1	No	>8	1	1	>0.5	32	>8	<2	<2	<1	16	1	<0.5	<0.25	<0.25/4.75	<0.25	2	16
EBHSAG96	88	CC88	No	<0.25	<0.06	<0.06	>0.5	32	>8	<2	<2	<1	<4	2	<0.5	<0.25	<0.25/4.75	<0.25	4	16
EBHSAG97	398	CC398	No	<0.25	0.5	0.5	>0.5	16	>8	<2	<2	<1	8	>16	>16	<0.25	<0.25/4.75	<0.25	2	16
EBHSAG99	88	CC88	No	<0.25	<0.06	<0.06	>0.5	16	8	<2	<2	<1	<4	1	<0.5	<0.25	<0.25/4.75	<0.25	2	32
EBHSAG9	764	CC5	Yes	>8	8	8	>0.5	>32	>8	<2	<2	<1	<4	>16	>16	>8	<0.25/4.75	<0.25	1	16

## Sheet: Sheet2.Public_ST22_ST764_genome
Pubilic ST764 genomes
SAMD00180470	SAMD00180476	SAMN06163086	SAMN14538620	SAMN14538621	SAMN14538622	SAMN21500238	SAMN21500260	SAMN21502345	SAMN21874444	SAMN21874445	SAMN25263540	SAMN26315815	SAMN26315818	SAMN26315833	SAMN26315870	SAMN26315874	SAMN26665714	SAMN29924237	SAMN29924238
SAMN29924239	SAMN29924240	SAMN29924241	SAMN29924242	SAMN29924244	SAMN29924245	SAMN29924246	SAMN29924247	SAMN29924248	SAMN29924250	SAMN29924251	SAMN29924252	SAMN30678956	SAMN30701489	SAMN30701493	SAMN30701494	SAMN31749248	SAMN31749249	SAMN31749250	SAMN31749251
SAMN31749252	SAMN31749253	SAMN31749255	SAMN31749256	SAMN31749257	SAMN31749258	SAMN31749259	SAMN31749260	SAMN31749261	SAMN31749262	SAMN31749263	SAMN31749264	SAMN31749266	SAMN31749267	SAMN31749268	SAMN31749269	SAMN31749270	SAMN31749271	SAMN31749272	SAMN31749273
SAMN31749274	SAMN31749275	SAMN31749277	SAMN31749278	SAMN31749280	SAMN31749281	SAMN31749282	SAMN31749283	SAMN31749284	SAMN31749285	SAMN31749286	SAMN31749287	SAMN31749288	SAMN31749289	SAMN31749290	SAMN31749291	SAMN31749292	SAMN31749293	SAMN31749294	SAMN31749296
SAMN31749297	SAMN31749298	SAMN31749299
Pubilic ST22 genomes
ERR3826069	ERR3826070	ERR3826072	ERR3826076	ERR3826077	ERR3826080	ERR3826081	ERR3826084	ERR3826086	ERR3826087	ERR3826092	ERR3826096	ERR3826100	ERR3826101	ERR3826102	ERR3826103	ERR3826104	ERR3826113	ERR3826116	ERR3826117
ERR3826120	ERR3826121	ERR3826124	ERR3826125	ERR3826126	ERR3826127	ERR3826129	ERR3826135	ERR3826136	ERR3826139	ERR3826140	ERR3826142	ERR3826144	ERR3826145	ERR3826149	ERR3826152	ERR3826153	ERR3826154	ERR3826157	ERR3826158
ERR3826161	ERR3826162	ERR3826164	ERR3826165	ERR3826167	ERR3826168	ERR3826170	ERR3826172	ERR3826173	ERR3826174	ERR3826175	ERR3826176	ERR3826177	ERR3826179	ERR3826181	ERR3826182	ERR3826183	ERR3826185	ERR3826189	ERR3826193
ERR3826196	ERR3826199	ERR3826200	ERR3826201	ERR3826202	ERR3826204	ERR3826206	ERR3826209	ERR3826214	ERR3826218	ERR3826222	ERR3826227	ERR3826229	ERR3826230	ERR3826237	ERR3826246	ERR3826249	ERR3826255	ERR3826261	ERR3826262
ERR3826265	ERR3826266	ERR3826274	ERR3826277	ERR3826281	ERR3826283	ERR3826285	ERR3826286	ERR3826287	ERR3826288	ERR3826290	ERR3826292	ERR3826293	ERR3826295	ERR3826298	ERR3826299	ERR3826300	ERR3826302	ERR3826304	ERR3826306
ERR3826308	ERR3826309	ERR3826311	ERR3826314	ERR3826316	ERR3826318	ERR3826319	ERR3826320	ERR3826323	ERR3826324	ERR3826327	ERR3826328	ERR3826330	ERR3826331	ERR3826334	ERR3826336	ERR3826343	ERR3826345	ERR3826349	ERR3826350
ERR3826353	ERR3826354	ERR3826357	ERR3826360	ERR3826363	ERR3826368	ERR3826369	ERR3826370	ERR3826373	ERR3826376	ERR3826377	ERR3826379	ERR3826380	ERR3826381	ERR3826382	ERR3826384	ERR3826385	ERR3826386	ERR3826387	ERR3826388
ERR3826393	ERR3826394	ERR3826398	ERR3826407	ERR3826408	ERR3826411	ERR3826415	ERR3826417	ERR3826427	ERR3826431	ERR3826437	ERR3826439	ERR3826441	ERR3826443	ERR3826444	ERR3826445	ERR3826447	ERR3826448	ERR3826449	ERR3826450
ERR3826457	ERR3826460	ERR3826462	ERR3826466	ERR3826467	ERR3826473	ERR3826474	ERR3826476	ERR3826477	ERR3826480	ERR3826482	ERR3826483	ERR3826488	ERR3826490	ERR3826491	ERR3826492	ERR3826493	ERR3826494	ERR3826495	ERR3826497
ERR3826498	ERR3826499	ERR3826501	ERR3826502	ERR3826504	ERR3826505	ERR3826508	ERR3826514	ERR3826518	ERR3826520	ERR3826521	ERR3826522	ERR3826523	ERR3826525	ERR3826526	ERR3826527	ERR3826528	ERR3826530	ERR3826532	ERR3826534
ERR3826536	ERR3826538	ERR3826543	ERR3826545	ERR3826548	ERR3826553	ERR3826554	ERR3826557	ERR3826559	ERR3826562	ERR3826564	ERR3826565	ERR3826566	ERR3826567	ERR3826576	ERR3826577	ERR3826578	ERR3826580	ERR3826581	ERR3826583
ERR3826584	ERR3826585	ERR3826587	ERR3826589	ERR3826590	ERR3826592	ERR3826594	ERR3826596	ERR3826598	ERR3826599	ERR3826600	ERR3826601	ERR3826602	ERR3826611	ERR3826613	ERR3826620	ERR3826621	ERR3826627	ERR3826628	ERR3826630
ERR3826634	ERR3826635	ERR3826636	ERR3826644	ERR3826646	ERR3826649	ERR3826650	ERR3826653	ERR3826654	ERR3826655	ERR3826659	ERR3826660	ERR3826663	ERR3826664	ERR3826665	ERR3826667	ERR3826668	ERR3826672	ERR3826674	ERR3826676
ERR3826685	ERR3826687	ERR3826688	ERR3826689	ERR3826693	ERR3826694	ERR3826695	ERR3826696	ERR3826697	ERR3826701	ERR3826702	ERR3826714	ERR3826716	ERR3826720	ERR3826721	ERR3826722	ERR3826723	ERR3826726	ERR3826728	ERR3826732
ERR3826733	ERR3826737	ERR3826740	ERR3826741	ERR3826743	ERR3826746	ERR3826748	ERR3826749	ERR3826750	ERR3826752	ERR3826753	ERR3826755	ERR3826757	ERR3826758	ERR3826760	ERR3826761	ERR3826762	ERR3826764	ERR3826765	ERR3826766
ERR3826770	ERR3826774	ERR3826777	ERR3826780	ERR3826781	ERR3826783	ERR3826785	ERR3826786	ERR3826792	ERR3826793	ERR3826795	ERR3826796	ERR3826797	ERR3826798	ERR3826802	ERR3826804	ERR3826807	ERR3826808	ERR3826809	ERR3826811
ERR3826813	ERR3826818	ERR3826821	ERR3826823	ERR3826827	ERR3826828	ERR3826840	ERR3826842	ERR3826847	ERR3826849	ERR3826850	SAMN39465542	SAMD00278424	SAMD00278447	SAMD00278449	SAMD00278484	SAMD00278485	SAMD00278492	SAMD00278495	SAMD00407004
SAMD00407005	SAMEA1030141	SAMEA1030144	SAMEA1030146	SAMEA1030150	SAMEA1030156	SAMEA1030157	SAMEA1030160	SAMEA1030162	SAMEA1030169	SAMEA1030170	SAMEA1030176	SAMEA1030177	SAMEA1030179	SAMEA1030181	SAMEA1030182	SAMEA1030186	SAMEA1030187	SAMEA1030188	SAMEA1030192
SAMEA1030198	SAMEA1030202	SAMEA1030204	SAMEA1030207	SAMEA1030214	SAMEA1030218	SAMEA1030227	SAMEA1030228	SAMEA1030234	SAMEA1030237	SAMEA1030240	SAMEA1030245	SAMEA1030246	SAMEA1030250	SAMEA1030251	SAMEA1030252	SAMEA1030255	SAMEA1030259	SAMEA1030264	SAMEA1030265
SAMEA1030267	SAMEA1030269	SAMEA1030278	SAMEA1030281	SAMEA1030282	SAMEA1030288	SAMEA1030291	SAMEA1030292	SAMEA1030309	SAMEA1030313	SAMEA1030316	SAMEA1030317	SAMEA1030319	SAMEA1030324	SAMEA1030328	SAMEA1030330	SAMEA1030331	SAMEA1030332	SAMEA1030334	SAMEA1033422
SAMEA104473363	SAMEA104473381	SAMEA104473387	SAMEA104473395	SAMEA104473398	SAMEA104473404	SAMEA104473426	SAMEA104473441	SAMEA104473453	SAMEA104473454	SAMEA104473466	SAMEA104473487	SAMEA104473491	SAMEA104473499	SAMEA104473513	SAMEA104473541	SAMEA104473548	SAMEA104473549	SAMEA104473555	SAMEA104473557
SAMEA1317410	SAMEA1317485	SAMEA1317496	SAMEA1317526	SAMEA1317542	SAMEA1317556	SAMEA1463304	SAMEA1463305	SAMEA1463309	SAMEA1463326	SAMEA1463335	SAMEA1463379	SAMEA1463390	SAMEA1463397	SAMEA1463406	SAMEA1463416	SAMEA1463419	SAMEA1463420	SAMEA1463424	SAMEA1463427
SAMEA1463428	SAMEA1463433	SAMEA1463435	SAMEA1463437	SAMEA1463440	SAMEA1463445	SAMEA1463448	SAMEA1463451	SAMEA1463454	SAMEA1463455	SAMEA1463458	SAMEA1463459	SAMEA1463465	SAMEA1463466	SAMEA1463468	SAMEA1463484	SAMEA1463485	SAMEA1464240	SAMEA1464242	SAMEA1464484
SAMEA1464529	SAMEA1464537	SAMEA1464663	SAMEA1464693	SAMEA1464704	SAMEA1464722	SAMEA1466869	SAMEA1466870	SAMEA1466874	SAMEA1466880	SAMEA1466897	SAMEA1466898	SAMEA1466903	SAMEA1466904	SAMEA1466908	SAMEA1466915	SAMEA1466924	SAMEA1466929	SAMEA1466932	SAMEA1466935
SAMEA1466939	SAMEA1466944	SAMEA1466945	SAMEA1466947	SAMEA1466948	SAMEA1469553	SAMEA1469594	SAMEA1469639	SAMEA1469655	SAMEA1469707	SAMEA1469845	SAMEA1469848	SAMEA1469849	SAMEA1469850	SAMEA1469852	SAMEA1469853	SAMEA1469854	SAMEA1469856	SAMEA1469857	SAMEA1469859
SAMEA1469861	SAMEA1469862	SAMEA1469863	SAMEA1469865	SAMEA1469866	SAMEA1469867	SAMEA1469869	SAMEA1469872	SAMEA1469874	SAMEA1469875	SAMEA1469877	SAMEA1469879	SAMEA1469880	SAMEA1469881	SAMEA1469882	SAMEA1469883	SAMEA1469885	SAMEA1469886	SAMEA1469887	SAMEA1469888
SAMEA1469889	SAMEA1469890	SAMEA1469893	SAMEA1469896	SAMEA1469897	SAMEA1469898	SAMEA1469899	SAMEA1469900	SAMEA1469901	SAMEA1469903	SAMEA1469904	SAMEA1469905	SAMEA1469908	SAMEA1469909	SAMEA1469910	SAMEA1469911	SAMEA1469913	SAMEA1469915	SAMEA1469917	SAMEA1469919
SAMEA1469920	SAMEA1469921	SAMEA1469922	SAMEA1469923	SAMEA1469925	SAMEA1469927	SAMEA1469931	SAMEA1469934	SAMEA1469937	SAMEA1469940	SAMEA1529878	SAMEA1531660	SAMEA1531661	SAMEA1531663	SAMEA1531664	SAMEA1531666	SAMEA1531668	SAMEA1531671	SAMEA1531674	SAMEA1531676
SAMEA1531678	SAMEA1531687	SAMEA1531688	SAMEA1531689	SAMEA1531690	SAMEA1531693	SAMEA1531696	SAMEA1531698	SAMEA1531699	SAMEA1531700	SAMEA1531702	SAMEA1531703	SAMEA1531705	SAMEA1531706	SAMEA1531707	SAMEA1531708	SAMEA1531709	SAMEA1531710	SAMEA1531711	SAMEA1531712
SAMEA1531714	SAMEA1531715	SAMEA1531716	SAMEA1531717	SAMEA1531719	SAMEA1531721	SAMEA1531723	SAMEA1531724	SAMEA1531733	SAMEA1531737	SAMEA1531739	SAMEA1531740	SAMEA1531742	SAMEA1531743	SAMEA1531744	SAMEA1708665	SAMEA1708667	SAMEA1708703	SAMEA1708727	SAMEA1708768
SAMEA1708805	SAMEA1708818	SAMEA1708843	SAMEA1708844	SAMEA1708867	SAMEA1708872	SAMEA1708901	SAMEA1708917	SAMEA1708948	SAMEA1708968	SAMEA1708990	SAMEA1709014	SAMEA1709024	SAMEA1904138	SAMEA2384550	SAMEA3251419	SAMEA4623346	SAMEA5099552	SAMEA734672	SAMEA734675
SAMEA734676	SAMEA734677	SAMEA734678	SAMEA734679	SAMEA734680	SAMEA734681	SAMEA734682	SAMEA734683	SAMEA734684	SAMEA734685	SAMEA734688	SAMEA734690	SAMEA734692	SAMEA734693	SAMEA734695	SAMEA734696	SAMEA734697	SAMEA734698	SAMEA734699	SAMEA734700
SAMEA734704	SAMEA734706	SAMEA734708	SAMEA734713	SAMEA734714	SAMEA734715	SAMEA734716	SAMEA734717	SAMEA734718	SAMEA734719	SAMEA734720	SAMEA734722	SAMEA734723	SAMEA734724	SAMEA734725	SAMEA734726	SAMEA734728	SAMEA734729	SAMEA734730	SAMEA734731
SAMEA734733	SAMEA734734	SAMEA734736	SAMEA734738	SAMEA734739	SAMEA734741	SAMEA734742	SAMEA734744	SAMEA734745	SAMEA734746	SAMEA734747	SAMEA734749	SAMEA734750	SAMEA734751	SAMEA734752	SAMEA734753	SAMEA734754	SAMEA734756	SAMEA734757	SAMEA734758
SAMEA734760	SAMEA734761	SAMEA734762	SAMEA734763	SAMEA734765	SAMEA734766	SAMEA734767	SAMEA734768	SAMEA734769	SAMEA734770	SAMEA734772	SAMEA734773	SAMEA734774	SAMEA734776	SAMEA734777	SAMEA734778	SAMEA734780	SAMEA734781	SAMEA734782	SAMEA734783
SAMEA734784	SAMEA734786	SAMEA734788	SAMEA734789	SAMEA734790	SAMEA734792	SAMEA734793	SAMEA734794	SAMEA734795	SAMEA734796	SAMEA734797	SAMEA734798	SAMEA734800	SAMEA800178	SAMEA800179	SAMEA800180	SAMEA800182	SAMEA800183	SAMEA800184	SAMEA800186
SAMEA800187	SAMEA800188	SAMEA800189	SAMEA800190	SAMEA800191	SAMEA800192	SAMEA800193	SAMEA800194	SAMEA800197	SAMEA800198	SAMEA800214	SAMEA800217	SAMEA800218	SAMEA800220	SAMEA800225	SAMEA800227	SAMEA800231	SAMEA800235	SAMEA800236	SAMEA800237
SAMEA800238	SAMEA800239	SAMEA800240	SAMEA800241	SAMEA800243	SAMEA800244	SAMEA800245	SAMEA800247	SAMEA800254	SAMEA800284	SAMEA800291	SAMEA800294	SAMEA800296	SAMEA800298	SAMEA800300	SAMEA800302	SAMEA800303	SAMEA800305	SAMEA800306	SAMEA800307
SAMEA800308	SAMEA800309	SAMEA800310	SAMEA800313	SAMEA800314	SAMEA800315	SAMEA800317	SAMEA800339	SAMEA800343	SAMEA800348	SAMEA800350	SAMEA800359	SAMEA800361	SAMEA800362	SAMEA800363	SAMEA800364	SAMEA800365	SAMEA800366	SAMEA800367	SAMEA800368
SAMEA800373	SAMEA800374	SAMEA800376	SAMEA800378	SAMEA800384	SAMEA800385	SAMEA800386	SAMEA800387	SAMEA800388	SAMEA800389	SAMEA9068248	SAMEA9068263	SAMEA9068265	SAMEA9068266	SAMEA9068267	SAMN02360896	SAMN02385541	SAMN02486168	SAMN02767598	SAMN03339002
SAMN03892929	SAMN04346840	SAMN05292880	SAMN05467355	SAMN05504286	SAMN05908561	SAMN06546665	SAMN06820762	SAMN08125787	SAMN08146088	SAMN08225759	SAMN08580535	SAMN08580907	SAMN08683522	SAMN08683534	SAMN08717609	SAMN08717626	SAMN08717640	SAMN08717648	SAMN08717663
SAMN08717666	SAMN08717672	SAMN08717674	SAMN08717675	SAMN08717716	SAMN08717720	SAMN08717722	SAMN08717735	SAMN08873699	SAMN08873837	SAMN09381487	SAMN09665665	SAMN09665676	SAMN10023130	SAMN10395147	SAMN10689363	SAMN10868425	SAMN10875736	SAMN11096030	SAMN11389255
SAMN11389279	SAMN11389297	SAMN13979023	SAMN14257567	SAMN14257573	SAMN14257579	SAMN14257625	SAMN14830786	SAMN15098668	SAMN15098669	SAMN15098670	SAMN15098671	SAMN15098672	SAMN15325322	SAMN15325324	SAMN15401679	SAMN15640966	SAMN15640984	SAMN15862828	SAMN15862830
SAMN15862831	SAMN15862832	SAMN15862833	SAMN15862834	SAMN15862835	SAMN15862836	SAMN15862858	SAMN15862859	SAMN15862860	SAMN15862861	SAMN16435358	SAMN17386858	SAMN17386859	SAMN17389256	SAMN17841033	SAMN18024832	SAMN18024851	SAMN18024857	SAMN18024863	SAMN18024891
SAMN18024892	SAMN18024913	SAMN18024918	SAMN18024952	SAMN18024957	SAMN18072722	SAMN18317464	SAMN19554864	SAMN19676546	SAMN19676667	SAMN19676919	SAMN19676924	SAMN19677037	SAMN19677358	SAMN19679402	SAMN19679990	SAMN19679992	SAMN19680751	SAMN19680779	SAMN19680842
SAMN19680863	SAMN19680963	SAMN19681467	SAMN19682738	SAMN19683297	SAMN19685543	SAMN19686934	SAMN19686935	SAMN19686936	SAMN19687117	SAMN19687139	SAMN19687242	SAMN19687247	SAMN19687253	SAMN19718402	SAMN19718403	SAMN20168737	SAMN20168739	SAMN20168740	SAMN20423541
SAMN20423542	SAMN20423614	SAMN20423749	SAMN20423753	SAMN20423754	SAMN20423757	SAMN20423864	SAMN20424051	SAMN20424084	SAMN20424114	SAMN21155781	SAMN21500314	SAMN21500315	SAMN21500316	SAMN21500361	SAMN21500371	SAMN21500373	SAMN21500375	SAMN21500378	SAMN21500484
SAMN21591359	SAMN21906100	SAMN21906103	SAMN21906110	SAMN21906111	SAMN21906112	SAMN21906117	SAMN21906122	SAMN21906503	SAMN22187412	SAMN22187413	SAMN22187414	SAMN22187415	SAMN22187416	SAMN22187417	SAMN22187418	SAMN22187419	SAMN22187420	SAMN23417368	SAMN24291983
SAMN25644008	SAMN25761866	SAMN25761879	SAMN25872409	SAMN25875943	SAMN25877513	SAMN26315868	SAMN27304877	SAMN27304878	SAMN27304890	SAMN27304895	SAMN27561670	SAMN27561690	SAMN27561720	SAMN27864479	SAMN27864480	SAMN27864481	SAMN27864492	SAMN28177539	SAMN28177542
SAMN30090107	SAMN30802437	SAMN30802438	SAMN30802441	SAMN32208286	SAMN32208288	SAMN32208290	SAMN32208293	SAMN32208294	SAMN32208299	SAMN32208300	SAMN32208301	SAMN32208309	SAMN32208317	SAMN32208319	SAMN32208321	SAMN32208327	SAMN32208333	SAMN32208334	SAMN32208335
SAMN32208336	SAMN32208338	SAMN32208340	SAMN32208345	SAMN32208346	SAMN32208348	SAMN32966865	SAMN32966866	SAMN32966867	SAMN32966868	SAMN32966869	SAMN32966871	SAMN32966872	SAMN32966875	SAMN32966877	SAMN32966878	SAMN32966879	SAMN32966880	SAMN32966881	SAMN32966883
SAMN32966884	SAMN32966885	SAMN32966886	SAMN32966887	SAMN32966890	SAMN32970499	SAMN32971958	SAMN32972107	SAMN32972277	SAMN32972308	SAMN32972354	SAMN32972917	SAMN33277610	SAMN34360578	SAMN36429657	SAMN36429660	SAMN36429668	SAMN39464566	SAMN39464598	SAMN39464634
SAMN39465508	SAMN39465533
